# Supplementary material for: Combined NY1301 and DDMP on Sleep and Autonomic Function in Summer: A Randomized Clinical Trial
Source: J Clin Med. 2026 May 28;15(11):4175. doi: 10.3390/jcm15114175 (PMC13257763; doi:10.3390/jcm15114175)
Supplement: Supplementary file 1 [file jcm-15-04175-s001.zip]

Archive with 1 entries (1 files):
- jcm-4266637-supplementary.pdf
